# Supplementary material for: Phytoscreening the homes of pregnant residents for volatile organic compounds: a pilot study in metro Detroit
Source: Front Environ Health. Author manuscript; Available in PMC 2026 Jul 29. (PMC13410569; doi:10.3389/fenvh.2026.1784584)
Supplement: Supplemental Material [file NIHMS2194395-supplement-Supplemental_Material.xlsx]

## Sheet: Supp1
House #	Tissue Type	Plant Tissue	Common Name	Family	Genus	Species	Benzene	Benzene (MDL)	Toluene	Toluene (MDL)	Ethyl-benzene	Ethyl-benzene (MDL)	Total Xylenes	Total Xylenes (MDL)	PCE	PCE (MDL)	TCE	TCE (MDL)
							µg/g	µg/g	µg/g	µg/g	µg/g	µg/g	µg/g	µg/g	µg/g	µg/g	µg/g	µg/g
H1	L1	Leaf	Ornamental Cherry	Rosaceae	Prunus			0.00344	0.0305	0.00344		0.00344		0.00688		0.00344		0.00688
H1	L1	Leaf	Ornamental Cherry	Rosaceae	Prunus			0.00172	0.024	0.00172		0.00172		0.00344		0.00172		0.00344
H1	L2	Leaf	Mulberry	Maraceae	Morus			0.00516	0.0532	0.00516		0.00516		0.0103		0.00516		0.0103
H1	L2	Leaf	Mulberry	Maraceae	Morus			0.00172	0.0376	0.00172		0.00172		0.00344		0.00172		0.00344
H1	T1	Stem	Ornamental Cherry	Rosaceae	Prunus			0.00172		0.00172		0.00172		0.00344		0.00172		0.00344
H1	T1	Stem	Ornamental Cherry	Rosaceae	Prunus			0.00172	0.0148	0.00172		0.00172		0.00344		0.00172		0.00344
H1	T2	Stem	Mulberry	Maraceae	Morus			0.00172		0.00172		0.00172		0.00344		0.00172		0.00344
H1	T2	Stem	Mulberry	Maraceae	Morus			0.00344	0.0239	0.00344		0.00344		0.00688		0.00344		0.00688
H2	L1	Leaf	Rose	Rosaceae	Rosa			0.00344	0.0695	0.00344		0.00344		0.00688		0.00344		0.00688
H2	L1	Leaf	Rose	Rosaceae	Rosa			0.00344	0.0371	0.00344		0.00344		0.00688		0.00344		0.00688
H2	L2	Leaf	Tree of Heaven	Simaroubaceae	Ailanthus	altissima		0.00344	0.0351	0.00344		0.00344		0.00688		0.00344		0.00688
H2	L2	Leaf	Tree of Heaven	Simaroubaceae	Ailanthus	altissima		0.00344	0.045	0.00344		0.00344		0.00688		0.00344		0.00688
H2	T1	Stem	Rose	Rosaceae	Rosa			0.00172	0.0123	0.00172		0.00172		0.00344		0.00172		0.00344
H2	T1	Stem	Rose	Rosaceae	Rosa			0.00516		0.00516		0.00516		0.0103		0.00516		0.0103
H2	T2	Stem	Tree of Heaven	Simaroubaceae	Ailanthus	altissima		0.00172	0.00598	0.00172		0.00172		0.00344		0.00172		0.00344
H2	T2	Stem	Tree of Heaven	Simaroubaceae	Ailanthus	altissima		0.00516		0.00516		0.00516		0.0103		0.00516		0.0103
H3	L1	Leaf	Rose of Sharon	Malvaceae	Hibiscus	syriacus		0.00172		0.00172		0.00172		0.00344		0.00172		0.00344
H3	L1	Leaf	Rose of Sharon	Malvaceae	Hibiscus	syriacus		0.00172	0.0258	0.00172		0.00172		0.00344		0.00172		0.00344
H3	L2	Leaf	Mulberry	Maraceae	Morus			0.00172	0.0182	0.00172		0.00172		0.00344		0.00172		0.00344
H3	T1	Stem	Rose of Sharon	Malvaceae	Hibiscus	syriacus		0.00172		0.00172		0.00172		0.00344		0.00172		0.00344
H3	T1	Stem	Rose of Sharon	Malvaceae	Hibiscus	syriacus		0.00172	0.00732	0.00172		0.00172		0.00344		0.00172		0.00344
H3	T2	Stem	Mulberry	Maraceae	Morus			0.00172		0.00172		0.00172		0.00344		0.00172		0.00344
H4	L1	Leaf	Dogwood	Cornaceae	Cornus	alternifolia		0.00172	0.0226	0.00172		0.00172		0.00344		0.00172		0.00344
H4	L1	Leaf	Dogwood	Cornaceae	Cornus	alternifolia		0.00344	0.0722	0.00344		0.00344		0.00688		0.00344		0.00688
H4	L2	Leaf	Ninebark	Rosaceae	Physocarpus	P. opulifolius		0.00172	0.0303	0.00172		0.00172		0.00344		0.00172		0.00344
H4	L2	Leaf	Ninebark	Rosaceae	Physocarpus	P. opulifolius		0.00344	0.0739	0.00344		0.00344		0.00688		0.00344		0.00688
H4	T1	Stem	Dogwood	Cornaceae	Cornus	alternifolia		0.00172		0.00172		0.00172		0.00344		0.00172		0.00344
H4	T1	Stem	Dogwood	Cornaceae	Cornus	alternifolia		0.00172		0.00172		0.00172		0.00344		0.00172		0.00344
H4	T2	Stem	Ninebark	Rosaceae	Physocarpus	P. opulifolius		0.00172		0.00172		0.00172		0.00344		0.00172		0.00344
H4	T2	Stem	Ninebark	Rosaceae	Physocarpus	P. opulifolius		0.00172		0.00172		0.00172		0.00344		0.00172		0.00344
H5	L1	Leaf	Dogwood	Cornaceae	Cornus			0.00172	0.0211	0.00172		0.00172		0.00344		0.00172		0.00344
H5	L1	Leaf	Dogwood	Cornaceae	Cornus			0.00172	0.0352	0.00172		0.00172		0.00344		0.00172		0.00344
H5	L2	Leaf	Grapevine	Vitaceae	Vitis	riparia		0.00172	0.0192	0.00172		0.00172		0.00344		0.00172		0.00344
H5	L2	Leaf	Grapevine	Vitaceae	Vitis	riparia		0.00344	0.0525	0.00344		0.00344		0.00688		0.00344		0.00688
H5	T1	Stem	Dogwood	Cornaceae	Cornus			0.00172		0.00172		0.00172		0.00344		0.00172		0.00344
H5	T1	Stem	Dogwood	Cornaceae	Cornus			0.00344		0.00344		0.00344		0.00688		0.00344		0.00688
H5	T2	Stem	Grapevine	Vitaceae	Vitis	riparia		0.00172		0.00172		0.00172		0.00344		0.00172		0.00344
H5	T2	Stem	Grapevine	Vitaceae	Vitis	riparia		0.00344		0.00344		0.00344		0.00688		0.00344		0.00688
H6	L1	Leaf	Oleander	Apocynaceae	Nerium	N. oleander		0.00344	0.0495	0.00344		0.00344		0.00688		0.00344		0.00688
H6	L1	Leaf	Oleander	Apocynaceae	Nerium	N. oleander		0.00344	0.0701	0.00344		0.00344		0.00688		0.00344		0.00688
H6	L2	Leaf	Oleander	Apocynaceae	Nerium	N. oleander		0.00172	0.0534	0.00172		0.00172		0.00344		0.00172		0.00344
H6	L2	Leaf	Oleander	Apocynaceae	Nerium	N. oleander		0.00344	0.0659	0.00344		0.00344		0.00688		0.00344		0.00688
H6	T1	Stem	Oleander	Apocynaceae	Nerium	N. oleander		0.00344	0.017	0.00344		0.00344		0.00688		0.00344		0.00688
H6	T1	Stem	Oleander	Apocynaceae	Nerium	N. oleander		0.00344	0.0137	0.00344		0.00344		0.00688		0.00344		0.00688
H6	T2	Stem	Oleander	Apocynaceae	Nerium	N. oleander		0.00344	0.0196	0.00344		0.00344		0.00688		0.00344		0.00688
H6	T2	Stem	Oleander	Apocynaceae	Nerium	N. oleander		0.00344	0.00353	0.00344		0.00344		0.00688		0.00344		0.00688
H7	L1	Leaf	Mulberry	Moraceae	Morus			0.00172	0.0679	0.00172	0.0776	0.00172	0.185	0.00344		0.00172		0.00344
H7	L1	Leaf	Mulberry	Moraceae	Morus			0.00172	0.0421	0.00172		0.00172		0.00344		0.00172		0.00344
H7	L2	Leaf	White Cedar	Cupressaceae	Thuja	T. occidentalis		0.00172	0.111	0.00172	0.123	0.00172	0.459	0.00344		0.00172		0.00344
H7	L2	Leaf	White Cedar	Cupressaceae	Thuja	T. occidentalis		0.00172	0.0206	0.00172		0.00172		0.00344		0.00172		0.00344
H7	T1	Stem	Mulberry	Moraceae	Morus			0.00172	0.5	0.00172	0.144	0.00172		0.00344		0.00172	0.00887	0.00344
H7	T1	Stem	Mulberry	Moraceae	Morus			0.00172	0.00327	0.00172		0.00172		0.00344		0.00172		0.00344
H7	T2	Stem	White Cedar	Cupressaceae	Thuja	T. occidentalis		0.00172	0.161	0.00172	0.167	0.00172		0.00344		0.00172		0.00344
H7	T2	Stem	White Cedar	Cupressaceae	Thuja	T. occidentalis		0.00172	0.00798	0.00172		0.00172		0.00344		0.00172		0.00344
H8	L1	Leaf	Arborvitae	Cupressaceae	Thuja			0.00172	0.17	0.00172	0.585	0.00172		0.00344		0.00172		0.00344
H8	L1	Leaf	Arborvitae	Cupressaceae	Thuja			0.00172	0.0306	0.00172		0.00172		0.00344		0.00172		0.00344
H8	L2	Leaf	Mulberry	Maraceae	Morus			0.00172	0.124	0.00172	0.609	0.00172		0.00344		0.00172		0.00344
H8	L2	Leaf	Mulberry	Maraceae	Morus			0.00172	0.0214	0.00172		0.00172		0.00344		0.00172		0.00344
H8	T1	Stem	Arborvitae	Cupressaceae	Thuja			0.00172	0.27	0.00172	0.804	0.00172		0.00344		0.00172		0.00344
H8	T1	Stem	Arborvitae	Cupressaceae	Thuja			0.00172		0.00172		0.00172		0.00344		0.00172		0.00344
H8	T2	Stem	Mulberry	Maraceae	Morus			0.00172	0.134	0.00172	0.544	0.00172		0.00344		0.00172		0.00344
H8	T2	Stem	Mulberry	Maraceae	Morus			0.00172	0.0101	0.00172		0.00172		0.00344		0.00172		0.00344
H9	L1	Leaf	Grapevine	Vitaceae	Vitis	riparia		0.00172	0.0259	0.00172		0.00172		0.00344		0.00172		0.00344
H9	L1	Leaf	Black Walnut	Juglandaceae	Juglans	J. nigra		0.00172	0.0237	0.00172		0.00172		0.00344		0.00172		0.00344
H9	L2	Leaf	Grapevine	Vitaceae	Vitis	riparia		0.00344	0.018	0.00344		0.00344		0.00688		0.00344		0.00688
H9	L2	Leaf	Black Walnut	Juglandaceae	Juglans	J. nigra		0.00344		0.00344		0.00344		0.00688		0.00344		0.00688
H9	T1	Stem	Black Walnut	Juglandaceae	Juglans	J. nigra		0.00172		0.00172		0.00172		0.00344		0.00172		0.00344
H9	T1	Stem	Grapevine	Vitaceae	Vitis	riparia		0.00172		0.00172		0.00172		0.00344		0.00172		0.00344
H9	T2	Stem	Black Walnut	Juglandaceae	Juglans	J. nigra		0.00172		0.00172		0.00172		0.00344		0.00172		0.00344
H9	T2	Stem	Grapevine	Vitaceae	Vitis	riparia		0.00172		0.00172		0.00172		0.00344		0.00172		0.00344
H10	L1	Leaf	White Cedar	Cupressaceae	Thuja	T. occidentalis		0.00172	0.194	0.00172	0.749	0.00172	0.0149	0.00344		0.00172		0.00344
H10	L1	Leaf	White Cedar	Cupressaceae	Thuja	T. occidentalis		0.00344	0.0425	0.00344		0.00344		0.00688		0.00344		0.00688
H10	L2	Leaf	Mulberry	Maraceae	Morus			0.00172	0.173	0.00172	0.547	0.00172	0.0316	0.00344		0.00172		0.00344
H10	L2	Leaf	Mulberry	Maraceae	Morus			0.00172	0.028	0.00172		0.00172		0.00344		0.00172		0.00344
H10	T1	Stem	White Cedar	Cupressaceae	Thuja	T. occidentalis		0.00172	0.0837	0.00172	0.156	0.00172		0.00344		0.00172		0.00344
H10	T1	Stem	White Cedar	Cupressaceae	Thuja	T. occidentalis		0.00344	0.0207	0.00344		0.00344		0.00688		0.00344		0.00688
H10	T2	Stem	Mulberry	Maraceae	Morus			0.00172	0.0403	0.00172	0.0403	0.00172		0.00344		0.00172		0.00344
H10	T2	Stem	Mulberry	Maraceae	Morus			0.00172		0.00172		0.00172		0.00344		0.00172		0.00344
H11	L1	Leaf	Paper Birch (ornamental)	Betulaceae	Betula	B. papyrifera		0.00344	0.0188	0.00344		0.00344		0.00688		0.00344		0.00688
H11	L1	Leaf	Paper Birch (ornamental)	Betulaceae	Betula	B. papyrifera		0.00172	0.00979	0.00172		0.00172		0.00344		0.00172		0.00344
H11	L2	Leaf	Burning Bush	Celastraceae	Euonymus	E. alatus		0.00172		0.00172		0.00172		0.00344	0.00257	0.00172		0.00344
H11	L2	Leaf	Burning Bush	Celastraceae	Euonymus	E. alatus		0.00172	0.0158	0.00172		0.00172		0.00344		0.00172		0.00344
H11	T1	Stem	Paper Birch (ornamental)	Betulaceae	Betula	B. papyrifera		0.00172		0.00172		0.00172		0.00344		0.00172		0.00344
H11	T1	Stem	Paper Birch (ornamental)	Betulaceae	Betula	B. papyrifera		0.00344		0.00344		0.00344		0.00688		0.00344		0.00688
H11	T2	Stem	Burning Bush	Celastraceae	Euonymus	E. alatus		0.00172	0.00437	0.00172		0.00172		0.00344		0.00172		0.00344
H11	T2	Stem	Burning Bush	Celastraceae	Euonymus	E. alatus		0.00172		0.00172		0.00172		0.00344		0.00172		0.00344
H12	L1	Leaf	Silver Maple	Sapindaceae	Acer	A. saccharinum		0.00344	0.0214	0.00344		0.00344		0.00688		0.00344		0.00688
H12	L1	Leaf	Silver Maple	Sapindaceae	Acer	A. saccharinum		0.00172		0.00172		0.00172		0.00344		0.00172		0.00344
H12	L2	Leaf	Silver Maple	Sapindaceae	Acer	A. saccharinum		0.00172	0.0161	0.00172		0.00172		0.00344		0.00172		0.00344
H12	L2	Leaf	Silver Maple	Sapindaceae	Acer	A. saccharinum		0.00172		0.00172		0.00172		0.00344		0.00172		0.00344
H12	T1	Stem	Silver Maple	Sapindaceae	Acer	A. saccharinum		0.00172	0.0162	0.00172		0.00172		0.00344		0.00172		0.00344
H12	T1	Stem	Silver Maple	Sapindaceae	Acer	A. saccharinum		0.00172	0.00289	0.00172		0.00172		0.00344		0.00172		0.00344
H12	T2	Stem	Silver Maple	Sapindaceae	Acer	A. saccharinum		0.00172	0.0181	0.00172		0.00172		0.00344		0.00172		0.00344
H12	T2	Stem	Silver Maple	Sapindaceae	Acer	A. saccharinum		0.00172		0.00172		0.00172		0.00344		0.00172		0.00344
H13	L1	Leaf	Redbud	Fabaceae	Cercis	C. canadensis		0.00344		0.00344		0.00344		0.00688		0.00344		0.00688
H13	L1	Leaf	Redbud	Fabaceae	Cercis	C. canadensis		0.00172	0.011	0.00172		0.00172		0.00344		0.00172		0.00344
H13	L2	Leaf	Ornamental Cherry	Rosaceae	Prunus			0.00172	0.0271	0.00172		0.00172		0.00344	0.00285	0.00172		0.00344
H13	L2	Leaf	Ornamental Cherry	Rosaceae	Prunus			0.00172	0.0165	0.00172		0.00172		0.00344		0.00172		0.00344
H13	T1	Stem	Redbud	Fabaceae	Cercis	C. canadensis		0.00172		0.00172		0.00172		0.00344		0.00172		0.00344
H13	T1	Stem	Redbud	Fabaceae	Cercis	C. canadensis		0.00172		0.00172		0.00172		0.00344		0.00172		0.00344
H13	T2	Stem	Ornamental Cherry	Rosaceae	Prunus			0.00172		0.00172		0.00172		0.00344		0.00172		0.00344
H13	T2	Stem	Ornamental Cherry	Rosaceae	Prunus			0.00172	0.00332	0.00172		0.00172		0.00344		0.00172		0.00344

## Sheet: Supp2
	Buffer (m)	100 meter buffer			300 meter buffer			1000 meter buffer
	Brownfield Type	201	213 Open	213 Closed	201	213 Open	213 Closed	201	213 Open	213 Closed	Total
House #	1	0	0	1	3	1	2	49	12	21	82
House #	2	0	0	0	0	0	0	0	3	3	6
House #	3	0	0	0	0	0	0	0	1	4	5
House #	4	0	0	0	0	0	0	0	9	7	16
House #	5	0	0	0	0	1	1	0	6	6	12
House #	6	0	0	0	0	0	0	0	5	2	7
House #	7	0	0	0	0	0	2	0	12	11	23
House #	8	0	0	0	0	0	0	0	2	5	7
House #	9	0	0	0	0	1	2	0	5	11	16
House #	10	0	0	0	0	0	1	0	3	7	10
House #	11	0	0	0	0	0	0	0	5	3	8
House #	12	0	0	0	0	3	0	0	14	9	23
House #	13	0	0	0	0	0	0	0	6	4	10
	Total	0	0	1	3	6	8	49	83	93	225
